# Supplementary material for: SCPEP1+ basal cells are associated with the remodeling of oxidative stress signaling networks in idiopathic pulmonary fibrosis
Source: Front Immunol. 2025 Dec 8;16:1676086. doi: 10.3389/fimmu.2025.1676086 (PMC12719287; doi:10.3389/fimmu.2025.1676086)
Supplement: Supplementary file 5 [file Table1.xlsx]

## Sheet: Sheet1
Table S1:807 Oxidative stress genes
NOS3
NOS2
CPT2
NOS1
SOD1
CAT
AIFM1
TNF
TP53
NFE2L2
CARS2
FARS2
HMOX1
GFM1
OXSR1
AARS2
SOD2
MAPK14
GSR
OSGIN1
ELAC2
MTO1
XDH
POLR1C
MAPK8
OSER1
EARS2
TUFM
MAPK1
MPO
TXN
OSGIN2
TSFM
IL6
PARK7
VARS2
OLR1
G6PD
TXN2
IL1B
MTRFR
CYCS
PNPT1
MRPL44
SIRT1
GPX1
RYR2
CYBA
GTPBP3
CASP3
APP
MTFMT
CRP
PON1
HSPA5
MRPS22
MAP3K5
CALM1
CXCL8
SLC6A4
ACADVL
PTGS2
CRH
NOS1AP
GSTM1
FASTKD2
JUN
FOXO3
G3BP1
HADHA
ADPRS
GFM2
INS
CCL2
RYR1
OGG1
GSTP1
FOXO1
PRDX2
NQO1
XBP1
MSRA
HSF1
HADHB
DDIT3
TARS2
ACADM
GAPDH
MRPS34
TRDN
HSPB1
CASQ2
IFNG
EDN1
CYP2D6
PRKN
MIPEP
CYBB
KEAP1
ATF4
CPT1A
ALB
BDNF
CYP3A4
EIF2AK3
C1QBP
HSPA4
PRDX5
PARP1
EIF2S1
MAPK10
AKT1
HSPA1A
APOE
TGFB1
APEX1
CYP1A2
HSP90AA1
FMO3
SNCA
CYP1A1
STIP1
HSD17B4
HIF1A
PRDX6
ADIPOQ
CP
ESR1
VEGFA
MRPS16
BAX
ICAM1
NFKB1
HBG2
SOD3
BCL2
SELENON
GSTT1
MAOA
ATP5F1A
SLC25A20
MRPL12
MAPK9
CAV1
PLA2G7
ACE
NFS1
ACADS
MTOR
TRMT10C
CYP2E1
PRKCD
NR3C1
NOX4
IL10
ACOX1
CAV3
GCH1
SHC1
PRDX3
CLU
SERP1
MRPL3
MAPK3
VWF
ATM
PPARG
CRHR1
VCAM1
EHHADH
TLR4
SDHA
GPX3
LYRM4
PRDX1
KNG1
MAOB
POMC
SDHB
QRSL1
VARS1
ACADL
NDUFS4
CALM3
LONP1
TRPM2
HADH
ATF6
ABL1
JAK2
CYP2C9
HSPA8
ALDH2
SFXN4
PRKAA2
PKP2
PRKAA1
ADRB2
PINK1
COX5A
UCP2
MRPS7
KCNH2
ETFDH
HSD17B10
SCN5A
SQSTM1
SP1
ABCD1
KCNJ5
MAP2K4
NCF2
MB
PPARGC1A
PDE5A
MRPS23
AGT
COMT
EME2
CYP2C19
MSRB2
CD36
FOS
OXR1
NDUFS8
ERN1
MSRB1
SNTA1
MDM2
NUDT1
PTGS1
KCNQ1
AGTR1
MTHFR
APOA1
CACNA1C
MAP2K6
TXNRD1
LEP
PTCD3
HSPA9
DLD
SDHD
MAPKAPK2
MRPS2
CDKN1A
GPX7
TXNIP
HMGB1
MRPS28
P4HB
ALOX5
NPY
EPO
ACAD9
UCP3
OXT
CREB1
GLRX
PRDX4
VHL
EIF2AK1
PPARA
CYP1B1
ATF2
PTEN
LMNA
SELE
TPO
FMO1
PON2
SRC
MRPS14
FAS
BLVRB
CASP9
MAPK11
SERPINE1
SLC2A1
CHAT
MMP2
ADCYAP1
AGER
GATB
ETFA
HBB
PRKG1
NPPA
STK25
SELP
STAT3
VCP
GPX4
IL1A
MRPS25
SGCB
TIMM22
IL1RN
EIF2AK2
DYNLL1
POR
ATP2A2
PSEN1
NOSTRIN
CALM2
PIK3CG
GATC
TF
MICOS13
KCNE1
CYGB
EP300
MAP2K3
BRCA1
SMPD1
CS
FKBP5
PRKCB
MT-CO1
CBS
HTRA2
TPD52
EGFR
TARDBP
RPS6KA5
ETFB
KDR
UQCRFS1
MAP2K7
NOX1
IGF1
RHOA
HMOX2
NCF1
BRCA2
DDAH2
TERT
CYB5R3
ANXA5
HP
ADH5
HERPUD1
MYH7
AKR1B1
ARG2
NDUFS1
FXN
CYP2B6
SESN2
SETD2
KRIT1
FMO2
AKR1A1
BCL2L1
ARG1
MMP9
IL13
MAPT
GGT1
NGB
NOSIP
REN
ASL
ANK2
GLRX2
C2orf69
MT-CYB
GCLC
PRKD1
RAC1
BMP6
POLG
NDUFS2
GHRL
MAP2K1
DBH
LOC110806262
SIRT2
PIK3CA
CTNNB1
EGF
STAT1
NFE2L1
EPHX1
PDHA1
NFKBIA
SIRT3
NPPB
MT-ND1
SLC25A4
CASP8
NR3C2
HTR2A
GFER
PTK2B
TXNRD2
NDUFV1
HYOU1
GSTA1
ADM
GJA1
DUSP1
VIP
CREBBP
FMR1
PRKAB1
TLR2
HSPD1
MGST1
DDX3X
ATF3
CALR
TH
ALDH3A2
MIEF2
EEF1A1
CRAT
PRL
ERCC8
H6PD
CUL3
CALCA
DRD2
MAPKAPK3
MAPK13
LPO
TYR
BCL2L11
CFTR
IKBKG
UCP1
CYC1
STK4
CHUK
CDKN2A
CDK2
SCARA3
HSP90B1
ALDH9A1
PCNA
IL18
CYP2A6
MUTYH
EGR1
HSPA1B
ACP1
BMP2
SCP2
CYP11B2
ISCU
NTHL1
THBD
FMO4
SDHC
CCL4
GSK3B
NDUFB9
CRYAB
CEBPB
AOX1
PTPN1
PPIA
INSR
ASS1
PGD
TSPO
DSP
NDUFA6
HRAS
PRKCA
GLUD1
EIF4E
GPX2
TTN
SUOX
LOX
FDXR
UQCRQ
GCLM
NOTCH3
TNFRSF1A
CNR1
FKBP4
SGK1
DECR1
GLO1
THBS1
NDUFS6
DAXX
RAC2
DDAH1
PPP1R15A
NDUFV2
NOL3
FN1
CYP3A5
MAPK12
HFE
NRF1
ACTA1
PRODH
OXTR
RORA
MT-ATP6
NDUFS3
LOC110973015
BAK1
IL2
CACNA1S
PRNP
CTSB
FASLG
CYP2C8
PAH
GCDH
FAM120A
NEIL1
TPH1
ELAVL1
AOC3
ATR
ELN
DHCR24
TIMP1
MT-CO3
PTPN11
SRXN1
S100A8
GSTM3
MYC
ALOX15
MSRB3
CRYAA
NDUFS7
ERO1A
SLC22A5
OGDH
GSS
AKR1C1
IKBKB
EDNRA
CYP27A1
AHSP
MTR
MDH2
PLCG2
CDK5
STUB1
ALOX12
MMP1
CCL3
APOB
SYK
MICB
LOC111365141
PLA2G6
NOD2
ECHS1
PRKCZ
ACTB
IL17A
ALDH1A1
TMEM161A
RPS27A
SST
ALAD
ABCC1
TRPA1
ITPR1
PLG
EPRS1
FANCD2
PLA2G4A
CDKN3
ZFP36
LRRK2
CLEC4A
CRHR2
ALDH3A1
F2
CASP1
AKAP9
EPX
PPARD
PTS
HTT
CYP4F2
TRPV1
PLAT
KCNE2
CCL11
PIK3R1
TRAF2
PECAM1
ACO1
DUOX2
FAAH
SMAD3
CHEK1
S100A9
ELANE
YARS2
CCND1
NDRG1
NGF
C9orf72
IRS1
GLUL
GRIN1
PTK2
IL4
CASP2
MYLK
SCN4A
MAPKAP1
DMD
DLAT
TIA1
ALKBH1
CYP19A1
AGRN
NOA1
XRCC1
SESN1
SERPINA1
HSP90AB1
HBA1
PLAU
DSPP
KCNMA1
CTSD
KRAS
KLF2
TAC1
F5
ADRB1
AS3MT
BAD
UBE3A
SLC18A3
RELA
F3
SNAP25
BCHE
SDHAF1
RARA
PXN
HMGCR
DNMT1
GSTA4
ADCY5
PDIA2
ACOX2
IL1R1
PPP3CA
F8
CSF1
CDKN1B
GSTM2
CASP7
TRPV4
RB1
GBA
E2F1
SPR
RPS6KA4
PPIF
MT-ND4
KCNJ2
SLC17A5
SCARB1
GPT
APOH
DUSP19
ABCB1
PRKD2
PPOX
OPRM1
TNFSF10
ADH7
LIAS
GADD45A
CPT1B
MAP3K7
EIF2B5
MAP2K2
PRKCG
SERPINF1
MAPK8IP1
GSTA2
CYP17A1
GLA
LBR
UGT1A1
NLRP3
EPHX2
NPM1
CREB3
DNM1L
CPOX
SCN4B
TREM2
CYP11A1
RAF1
ATP1A3
ZFAND1
IGF2BP1
RPA1
SMAD4
MT-ND3
TG
FTO
LDHA
CAMK2G
TP53INP1
ERCC6
MT-TL1
CASP4
AKR1C3
COX4I1
TACR1
ABCA1
TRPM3
MMP3
MANF
HDAC1
SLC4A1
MT-ND5
CCL5
CXCL1
FGF2
CD44
GAL
SLC8A1
MIF
PLA2G2A
RCAN1
COA8
EIF4G1
MT-CO2
GSTO1
PC
SCD
ITGAM
CYP2J2
PNKP
GSTZ1
TGFB2
MLYCD
FTL
CYP24A1
MUC1
BDKRB2
MSR1
FLT1
QRICH1
NR2C2
CAMK2A
ITGB1
PTGIS
STK24
NDUFA9
ODC1
IGF1R
IDO1
SLC2A4
EIF2AK4
SLC1A3
TLR9
ATP5MK
UCN2
ADRB3
JUNB
H2AX
MT-ND2
S100B
BACE1
TJP1
SIGMAR1
CD40
CAPN3
BCKDHB
NOTCH1
MTRR
VDAC1
VIM
HDAC2
ALPP
LTF
ACHE
SLC25A1
ATP5F1E
TNFRSF1B
RAD51
CD69
DYRK3
GDF15
PARG
PDLIM4
CXCR4
SPP1
HRH2
REST
CHKA
DAPK1
UCN
NDUFC2
