# Supplementary material for: SCPEP1+ basal cells are associated with the remodeling of oxidative stress signaling networks in idiopathic pulmonary fibrosis
Source: Front Immunol. 2025 Dec 8;16:1676086. doi: 10.3389/fimmu.2025.1676086 (PMC12719287; doi:10.3389/fimmu.2025.1676086)
Supplement: Supplementary file 6 [file Table2.xlsx]

## Sheet: Sheet1
Table S2. Differential expression analysis result between OS-high and OS-low cells.
gene	p_val	avg_log2FC	High	Low	p_val_adj
FCGRT	0	1.25599	0.872	0.215	0
APLP2	0	1.31511	0.862	0.209	0
GRN	0	1.94794	0.852	0.211	0
BRI3	0	1.51516	0.834	0.21	0
CD81	0	1.3125	0.784	0.166	0
KLF4	0	1.10399	0.807	0.195	0
COMT	0	1.05554	0.764	0.162	0
AP2S1	0	1.07714	0.844	0.247	0
CTSB	0	1.77651	0.864	0.274	0
CTSL	0	1.87987	0.762	0.173	0
ALDH2	0	1.24121	0.752	0.165	0
CTSZ	0	2.23253	0.708	0.126	0
H2AFY	0	1.02613	0.798	0.221	0
PSAP	0	1.61956	0.951	0.378	0
HEXB	0	1.3139	0.732	0.161	0
BLVRB	0	1.04234	0.687	0.133	0
RAB31	0	1.30326	0.658	0.105	0
CREG1	0	1.25909	0.659	0.118	0
MGAT1	0	1.02257	0.676	0.139	0
TYMP	0	1.06207	0.772	0.247	0
PPT1	0	1.0697	0.667	0.144	0
DAB2	0	1.77206	0.601	0.082	0
GLRX	0	1.1848	0.686	0.171	0
CTSA	0	1.09447	0.628	0.113	0
LAMP2	0	1.05953	0.616	0.103	0
TIMP2	0	1.59476	0.586	0.074	0
SCARB2	0	1.14449	0.6	0.089	0
SCPEP1	0	1.01265	0.622	0.114	0
ATP6AP1	0	1.07673	0.611	0.105	0
GPNMB	0	2.1349	0.601	0.097	0
TPP1	0	1.40615	0.605	0.103	0
PLAUR	0	1.10207	0.647	0.146	0
LGALS3	0	1.24775	0.949	0.449	0
KCTD12	0	1.12572	0.6	0.103	0
PLD3	0	1.2981	0.601	0.104	0
NUPR1	0	1.04899	0.645	0.155	0
CTSD	0	1.79804	0.876	0.388	0
PDXK	0	1.4044	0.568	0.086	0
HNMT	0	1.00161	0.562	0.081	0
LTA4H	0	1.19186	0.609	0.129	0
CORO1C	0	1.49567	0.555	0.076	0
FN1	0	2.21551	0.6	0.121	0
EMP1	0	1.02315	0.631	0.152	0
CXCL16	0	1.39473	0.578	0.1	0
GRINA	0	1.29803	0.563	0.085	0
CXCL2	0	1.10346	0.657	0.18	0
LIPA	0	1.58376	0.583	0.106	0
MFSD1	0	1.1735	0.561	0.088	0
CTSS	0	1.18787	0.725	0.255	0
LGMN	0	1.54468	0.565	0.097	0
CD68	0	1.84917	0.605	0.143	0
CSTA	0	1.09404	0.534	0.073	0
ACP5	0	2.0517	0.58	0.119	0
PMP22	0	1.16197	0.58	0.12	0
CSTB	0	1.35277	0.93	0.472	0
PLXDC2	0	1.6785	0.512	0.058	0
CXCL3	0	1.59998	0.569	0.117	0
MAFB	0	1.27218	0.527	0.077	0
ABL2	0	1.48586	0.529	0.08	0
ATP6V1B2	0	1.03075	0.531	0.083	0
EIF4EBP1	0	1.19839	0.523	0.076	0
FABP5	0	1.33149	0.719	0.272	0
NFIC	0	1.07336	0.537	0.097	0
CYP27A1	0	2.12275	0.491	0.051	0
GLIPR2	0	1.02866	0.563	0.125	0
QKI	0	1.01722	0.521	0.084	0
MS4A7	0	1.77853	0.535	0.099	0
VAT1	0	1.47342	0.496	0.062	0
FBP1	0	1.97776	0.544	0.111	0
CFD	0	1.50201	0.539	0.107	0
GNS	0	1.3002	0.504	0.073	0
LYZ	0	1.39808	0.609	0.178	0
TFRC	0	1.78043	0.511	0.081	0
MMP19	0	2.06435	0.475	0.046	0
TGFBI	0	1.27921	0.507	0.079	0
SCCPDH	0	1.03422	0.5	0.074	0
LGALS9	0	1.14368	0.499	0.073	0
ACSL1	0	1.29518	0.492	0.068	0
ZYX	0	1.03134	0.497	0.073	0
APOE	0	2.00956	0.66	0.237	0
CD163	0	2.07307	0.484	0.061	0
IER3	0	1.02559	0.578	0.16	0
HLA-DMB	0	1.26925	0.516	0.099	0
GCHFR	0	1.72803	0.55	0.133	0
SERPINA1	0	1.59158	0.513	0.097	0
SMCO4	0	1.12057	0.49	0.074	0
PLBD1	0	1.76879	0.46	0.046	0
PGD	0	1.18154	0.473	0.059	0
MARCO	0	2.57866	0.487	0.073	0
SLC31A2	0	1.6406	0.473	0.06	0
SLC11A1	0	1.96257	0.47	0.058	0
AVPI1	0	1.32447	0.482	0.071	0
MS4A4A	0	1.71143	0.481	0.071	0
SDC2	0	1.66623	0.472	0.063	0
CCDC88A	0	1.65548	0.467	0.059	0
ALCAM	0	1.12735	0.488	0.082	0
FNDC3B	0	1.00054	0.478	0.073	0
SLC7A7	0	1.70147	0.451	0.048	0
CCL18	0	2.27247	0.579	0.176	0
FNIP2	0	1.3503	0.488	0.086	0
NCF2	0	1.68603	0.454	0.053	0
VSIG4	0	2.15919	0.459	0.058	0
THBD	0	1.01624	0.497	0.096	0
APOC1	0	1.8274	0.623	0.223	0
SPI1	0	1.55797	0.472	0.072	0
ABHD12	0	1.0623	0.46	0.061	0
SNX10	0	1.22066	0.489	0.091	0
C5AR1	0	1.55065	0.451	0.054	0
RBM47	0	1.3349	0.458	0.063	0
RAB20	0	1.07138	0.467	0.072	0
AHCYL1	0	1.12039	0.462	0.068	0
PTPN12	0	1.02447	0.462	0.071	0
CYBB	0	1.77314	0.448	0.057	0
ADAM9	0	1.29211	0.441	0.05	0
HBEGF	0	1.31462	0.46	0.07	0
QSOX1	0	1.07783	0.464	0.075	0
MRC1	0	2.3579	0.439	0.05	0
LINC01272	0	1.49944	0.447	0.058	0
ABHD5	0	1.1135	0.46	0.074	0
LRP1	0	1.91775	0.421	0.035	0
TREM2	0	2.00272	0.426	0.042	0
CTDNEP1	0	1.04393	0.454	0.07	0
ADAM17	0	1.02324	0.449	0.067	0
SOAT1	0	1.35459	0.436	0.055	0
FCGR2A	0	1.16623	0.449	0.069	0
MSR1	0	1.52087	0.436	0.057	0
GAA	0	1.55896	0.42	0.044	0
TNFSF13B	0	1.33347	0.429	0.054	0
A2M	0	1.15927	0.551	0.179	0
FGR	0	1.37967	0.433	0.062	0
OLR1	0	2.01102	0.413	0.047	0
GK	0	1.05986	0.428	0.065	0
IFI30	0	1.56701	0.413	0.05	0
PDE4DIP	0	1.42558	0.406	0.046	0
SLC16A10	0	2.30541	0.396	0.036	0
C1QA	0	1.91373	0.503	0.144	0
FUOM	0	1.05558	0.416	0.057	0
TGM2	0	1.01776	0.441	0.082	0
RHOQ	0	1.24953	0.401	0.046	0
ATP6V1A	0	1.08513	0.411	0.057	0
ATP13A3	0	1.04013	0.419	0.065	0
TOMM40	0	1.00326	0.418	0.064	0
GM2A	0	1.77966	0.392	0.039	0
RMDN3	0	1.48553	0.395	0.042	0
FAM195A	0	1.08596	0.408	0.055	0
BASP1	0	1.26524	0.417	0.067	0
UBE2E2	0	1.15495	0.392	0.044	0
GNB4	0	1.08578	0.402	0.054	0
MGLL	0	1.04681	0.413	0.066	0
C1QC	0	1.67912	0.418	0.072	0
FUCA1	0	1.30008	0.383	0.043	0
TMEM251	0	1.07912	0.383	0.043	0
LAIR1	0	1.22088	0.398	0.058	0
MAN1A1	0	1.30725	0.388	0.05	0
PLPP3	0	1.51106	0.394	0.057	0
C1QB	0	1.8994	0.49	0.153	0
SIRPA	0	1.62895	0.37	0.033	0
TREM1	0	1.72656	0.381	0.045	0
CD14	0	1.27033	0.402	0.067	0
FCER1G	0	1.13886	0.616	0.283	0
LILRB4	0	1.63552	0.374	0.041	0
ACP2	0	1.50272	0.366	0.034	0
SPNS1	0	1.07442	0.38	0.051	0
CYFIP1	0	1.16956	0.375	0.047	0
CECR1	0	1.39095	0.379	0.051	0
MNDA	0	1.16172	0.373	0.046	0
LPL	0	2.11905	0.36	0.034	0
NCEH1	0	2.24654	0.346	0.023	0
P2RX4	0	1.18876	0.362	0.041	0
B3GNT5	0	1.00431	0.377	0.057	0
COLGALT1	0	1.64492	0.35	0.03	0
PHLDA3	0	1.39747	0.357	0.039	0
SORT1	0	1.56075	0.349	0.032	0
GLA	0	1.004	0.367	0.052	0
IGSF6	0	1.39538	0.363	0.051	0
BCAT1	0	1.69923	0.347	0.035	0
OPN3	0	1.81828	0.341	0.031	0
SCD	0	2.32537	0.339	0.03	0
SLC31A1	0	1.81062	0.334	0.025	0
SLCO2B1	0	1.8612	0.338	0.03	0
LY86	0	1.05616	0.356	0.048	0
ALOX5	0	1.15923	0.361	0.053	0
TNFAIP2	0	1.00961	0.363	0.056	0
NRP2	0	1.17115	0.359	0.054	0
CES1	0	1.414	0.361	0.056	0
FCGR1A	0	1.55912	0.33	0.029	0
C15orf48	0	1.14002	0.369	0.068	0
GLMP	0	1.07357	0.339	0.039	0
PPARG	0	1.62691	0.33	0.03	0
ABCG1	0	1.37329	0.343	0.044	0
UNC93B1	0	1.11672	0.339	0.041	0
CLEC7A	0	1.20846	0.338	0.04	0
PLTP	0	1.2707	0.34	0.044	0
VCAN	0	1.41813	0.348	0.052	0
TCN2	0	1.04866	0.342	0.047	0
TNS3	0	1.86004	0.321	0.026	0
PPP1R14B	0	1.04899	0.339	0.045	0
CPVL	0	1.30827	0.333	0.042	0
KYNU	0	1.16424	0.328	0.038	0
SDSL	0	1.10836	0.324	0.034	0
KCNMA1	0	1.79695	0.313	0.023	0
ITGAX	0	1.3935	0.329	0.04	0
LHFPL2	0	1.6861	0.315	0.027	0
MMP14	0	1.59875	0.318	0.031	0
SLC1A3	0	2.18115	0.308	0.021	0
SLC43A3	0	1.22321	0.326	0.04	0
HSD3B7	0	1.84778	0.309	0.023	0
TYROBP	0	1.15902	0.626	0.34	0
RND3	0	1.28843	0.34	0.055	0
PAPSS2	0	1.28737	0.323	0.038	0
RRAGD	0	1.66727	0.311	0.028	0
NPL	0	1.04526	0.315	0.033	0
HCK	0	1.31817	0.311	0.029	0
SERINC2	0	1.17526	0.315	0.034	0
HMOX1	0	1.70745	0.311	0.031	0
CD86	0	1.41571	0.313	0.034	0
MCOLN1	0	1.50915	0.307	0.028	0
SGMS2	0	1.25691	0.316	0.039	0
NRP1	0	1.25501	0.318	0.041	0
SNTB1	0	1.67375	0.302	0.025	0
NEK6	0	1.06264	0.309	0.033	0
FPR3	0	1.78237	0.305	0.029	0
CYBRD1	0	1.16019	0.324	0.049	0
OSBPL1A	0	1.03781	0.308	0.033	0
KIAA0930	0	1.58817	0.306	0.031	0
NAGA	0	1.42429	0.304	0.029	0
AQP9	0	1.38899	0.306	0.032	0
MYD88	0	1.09606	0.31	0.037	0
MITF	0	1.04637	0.303	0.033	0
MCEMP1	0	1.85107	0.312	0.042	0
PILRA	0	1.68349	0.291	0.022	0
SLC15A3	0	1.82496	0.289	0.021	0
MFSD12	0	1.74362	0.295	0.027	0
ZFHX3	0	1.18113	0.307	0.04	0
CEP170	0	1.22714	0.301	0.035	0
PLA2G7	0	1.66992	0.3	0.034	0
DSE	0	1.1988	0.301	0.035	0
SNX27	0	1.11648	0.3	0.036	0
SPP1	0	1.98368	0.356	0.092	0
C3AR1	0	1.03113	0.311	0.047	0
EMILIN2	0	1.44931	0.294	0.03	0
TNS1	0	1.00398	0.308	0.045	0
ABCA1	0	1.54185	0.298	0.035	0
MPZL1	0	1.01604	0.301	0.04	0
IRAK1	0	1.08617	0.301	0.04	0
NPTN	0	1.13706	0.296	0.035	0
MYOF	0	1.19131	0.297	0.037	0
ST14	0	1.32956	0.291	0.032	0
AKR1C3	0	1.05284	0.314	0.055	0
OSCAR	0	2.16403	0.273	0.015	0
SHTN1	0	1.11947	0.283	0.025	0
C2	0	1.43914	0.282	0.025	0
COQ2	0	1.16143	0.281	0.025	0
SLC38A6	0	1.20333	0.28	0.024	0
NCLN	0	1.26434	0.285	0.029	0
TCF7L2	0	1.28605	0.288	0.033	0
ARL8A	0	1.00734	0.288	0.034	0
SERPINF1	0	1.25064	0.358	0.104	0
MFSD14B	0	1.06615	0.287	0.034	0
SYK	0	1.28481	0.279	0.027	0
CD276	0	1.85424	0.268	0.016	0
LILRB3	0	1.8417	0.272	0.02	0
SLC43A2	0	1.1786	0.285	0.035	0
FMNL2	0	1.62575	0.272	0.023	0
CD36	0	1.41995	0.287	0.038	0
BST1	0	1.50873	0.268	0.02	0
TRPV2	0	1.23839	0.275	0.027	0
FGD4	0	1.01204	0.285	0.037	0
ADM	0	1.03629	0.293	0.046	0
ITGAM	0	1.49268	0.273	0.027	0
FPR1	0	1.41864	0.275	0.031	0
NR1H3	0	1.73084	0.264	0.021	0
PNPLA6	0	1.38683	0.268	0.026	0
CKAP4	0	1.23272	0.276	0.035	0
TFEC	0	1.49571	0.259	0.019	0
CLIP4	0	1.02899	0.263	0.026	0
SLC35E3	0	1.0415	0.269	0.032	0
SEPN1	0	1.08092	0.268	0.032	0
GBA	0	1.71794	0.256	0.02	0
DAPK1	0	1.53248	0.263	0.027	0
PLXNB2	0	1.15592	0.274	0.04	0
BHLHE41	0	2.27328	0.249	0.015	0
FABP3	0	2.01551	0.255	0.022	0
ANPEP	0	1.737	0.257	0.024	0
MRAS	0	1.72819	0.25	0.018	0
CYR61	0	1.69527	0.312	0.08	0
KIF1B	0	1.15482	0.267	0.037	0
SEMA3C	0	1.83798	0.249	0.019	0
COLEC12	0	1.78117	0.25	0.02	0
RRAS	0	1.1052	0.263	0.033	0
SLC17A5	0	1.26006	0.255	0.026	0
FKBP15	0	1.1617	0.252	0.023	0
UBASH3B	0	1.42397	0.255	0.026	0
ZMIZ1	0	1.08467	0.264	0.035	0
RARRES1	0	1.26183	0.276	0.048	0
EREG	0	1.37837	0.272	0.044	0
RNF135	0	1.16964	0.254	0.026	0
SH3PXD2B	0	1.95256	0.245	0.018	0
RXRA	0	1.13014	0.257	0.03	0
FCHO2	0	1.06394	0.256	0.03	0
PTAFR	0	1.28931	0.248	0.023	0
DENND5A	0	1.03241	0.254	0.03	0
CXXC5	0	1.0363	0.262	0.039	0
TTYH3	0	1.51268	0.248	0.026	0
PLOD3	0	1.05247	0.249	0.027	0
SLC29A1	0	1.21347	0.248	0.029	0
SNX8	0	1.168	0.245	0.026	0
RASSF4	0	1.4451	0.24	0.021	0
ZNF385A	0	1.2595	0.242	0.024	0
ADAP2	0	1.4907	0.237	0.019	0
ITGB5	0	1.55779	0.235	0.019	0
NMB	0	1.35466	0.257	0.041	0
IL1RN	0	1.15462	0.248	0.034	0
FAM89A	0	1.7032	0.234	0.021	0
SNX24	0	1.12573	0.233	0.02	0
SRGAP1	0	1.08316	0.252	0.039	0
SLC19A2	0	1.41433	0.236	0.024	0
TLR2	0	1.49237	0.239	0.027	0
SLC8A1	0	1.88166	0.23	0.019	0
MFSD7	0	1.77765	0.226	0.015	0
SLAMF8	0	1.80003	0.225	0.014	0
C1R	0	1.19868	0.295	0.084	0
PLEKHM2	0	1.12518	0.237	0.027	0
PLOD1	0	1.24868	0.229	0.02	0
SMPDL3A	0	1.12172	0.237	0.028	0
SLC27A3	0	1.1445	0.23	0.026	0
FRMD4A	0	1.1263	0.231	0.027	0
CDC42BPB	0	1.08157	0.232	0.028	0
EPB41L3	0	1.28755	0.226	0.022	0
PLBD2	0	1.68961	0.219	0.016	0
CFH	0	1.0273	0.266	0.064	0
CD109	0	1.0321	0.233	0.032	0
DMXL2	0	1.37067	0.222	0.021	0
HK2	0	1.08286	0.228	0.029	0
ADAMTSL4	0	2.04892	0.212	0.013	0
TMEM51	0	1.64044	0.216	0.018	0
SIDT2	0	1.30947	0.218	0.02	0
TBC1D9	0	1.06396	0.223	0.026	0
MIR3945HG	0	1.47653	0.218	0.021	0
INHBA	0	2.5021	0.215	0.018	0
RGS12	0	1.23972	0.223	0.027	0
ARAP1	0	1.15435	0.219	0.023	0
RETN	0	2.07726	0.218	0.022	0
FGFR1	0	1.10134	0.231	0.036	0
SPRED1	0	1.45908	0.215	0.021	0
ARHGAP10	0	1.01315	0.214	0.021	0
GEM	0	1.21276	0.242	0.049	0
FAM20C	0	2.07719	0.208	0.016	0
CTSK	0	1.63214	0.22	0.029	0
CENPW	0	1.14867	0.211	0.02	0
CLEC11A	0	1.17608	0.218	0.028	0
SLC7A8	0	1.84292	0.201	0.012	0
MMP2	0	1.7112	0.231	0.042	0
CDCP1	0	1.62748	0.2	0.013	0
TLR4	0	1.20349	0.207	0.02	0
DHCR24	0	1.09292	0.223	0.037	0
UBTD1	0	1.03355	0.21	0.025	0
C1S	0	1.56481	0.246	0.061	0
FAM198B	0	1.31236	0.213	0.028	0
TBC1D2	0	1.39171	0.201	0.017	0
EFEMP1	0	1.07352	0.237	0.054	0
CCR1	0	1.6142	0.198	0.015	0
FSTL1	0	1.17148	0.234	0.052	0
CSF1R	0	1.62936	0.198	0.017	0
GAS7	0	1.09618	0.207	0.026	0
CD300LF	0	1.62056	0.19	0.009	0
CTGF	0	1.0654	0.251	0.071	0
MARVELD1	0	1.53155	0.197	0.017	0
CARS2	0	1.00876	0.2	0.021	0
OTOA	0	1.30771	0.193	0.014	0
ABCC3	0	1.81383	0.194	0.015	0
INF2	0	1.17015	0.198	0.02	0
RP11-598F7.3	0	2.04118	0.189	0.011	0
TEX2	0	1.91391	0.191	0.013	0
VMO1	0	1.10171	0.201	0.024	0
NOTCH2	0	1.05051	0.204	0.027	0
HSD17B14	0	1.48269	0.19	0.013	0
COL6A1	0	1.70419	0.225	0.049	0
CCL20	0	1.46734	0.224	0.049	0
SLC8B1	0	1.15552	0.194	0.02	0
ADRBK2	0	1.03101	0.197	0.023	0
HLA-DOA	0	1.34271	0.197	0.024	0
OTUD1	0	1.17669	0.198	0.025	0
ERLIN1	0	1.00838	0.194	0.021	0
MOB3B	0	1.84786	0.188	0.016	0
TRIO	0	1.00814	0.193	0.023	0
ZNF503	0	1.13468	0.196	0.027	0
RP3-460G2.2	0	1.47948	0.179	0.011	0
FABP4	0	1.64739	0.242	0.074	0
EVA1B	0	1.07915	0.192	0.025	0
PLA2G15	0	1.61299	0.178	0.011	0
KIF16B	0	1.20351	0.184	0.017	0
TTC7A	0	1.15579	0.185	0.019	0
ARRDC4	0	1.3741	0.18	0.014	0
PSD3	0	1.36927	0.182	0.017	0
PKP2	0	1.83056	0.178	0.013	0
FLVCR2	0	1.61909	0.175	0.01	0
PCOLCE2	0	2.90131	0.171	0.007	0
PDLIM3	0	1.26561	0.211	0.047	0
CD300C	0	1.73734	0.174	0.01	0
KCNE1	0	1.84626	0.179	0.015	0
P4HA2	0	1.2534	0.185	0.023	0
SSPN	0	1.25616	0.186	0.024	0
COL6A2	0	1.54303	0.224	0.062	0
RHOU	0	1.10332	0.184	0.025	0
SLC16A6	0	1.7736	0.173	0.014	0
RBP4	0	2.78388	0.169	0.011	0
VAC14	0	1.00639	0.177	0.019	0
COL1A1	0	2.23711	0.211	0.053	0
C3	0	1.46374	0.196	0.038	0
MTHFD1L	0	1.07437	0.176	0.019	0
FBLN1	0	1.73233	0.217	0.06	0
TANC2	0	1.51449	0.171	0.015	0
CLEC12A	0	1.04631	0.177	0.021	0
PDGFC	0	1.14007	0.172	0.016	0
IL1RAP	0	1.1122	0.174	0.019	0
MYO1E	0	1.15054	0.177	0.022	0
ATP6V0A1	0	1.06984	0.176	0.021	0
ECM1	0	1.27252	0.177	0.022	0
OSBPL11	0	1.02052	0.172	0.017	0
CCDC80	0	1.3986	0.205	0.05	0
ASGR1	0	1.37416	0.171	0.017	0
GNA12	0	1.02737	0.174	0.022	0
GBGT1	0	1.4294	0.165	0.013	0
TNNI2	0	1.20977	0.166	0.014	0
CEBPA	0	1.49501	0.163	0.012	0
LAMC1	0	1.05687	0.178	0.028	0
RGL1	0	1.14211	0.171	0.022	0
IGFBP6	0	1.30351	0.196	0.047	0
RP11-1008C21.1	0	1.44214	0.166	0.017	0
CHML	0	1.34821	0.165	0.017	0
STEAP3	0	1.292	0.163	0.015	0
HOMER3	0	1.17117	0.166	0.018	0
FCGR1B	0	1.40206	0.159	0.011	0
MEGF9	0	1.23225	0.166	0.02	0
C11orf96	0	1.51089	0.183	0.037	0
FAM134B	0	1.06668	0.164	0.02	0
IL1B	0	1.1209	0.173	0.029	0
CYP1B1	0	1.08893	0.167	0.024	0
KMO	0	1.5718	0.151	0.008	0
DOK3	0	1.7093	0.15	0.008	0
NAGLU	0	1.70916	0.153	0.011	0
SIGLEC1	0	2.19176	0.149	0.007	0
MERTK	0	1.46053	0.158	0.017	0
CA2	0	1.28546	0.154	0.013	0
AP5B1	0	1.40585	0.153	0.012	0
ACE	0	1.44569	0.154	0.013	0
LILRB2	0	1.53591	0.154	0.014	0
PCOLCE	0	1.35168	0.177	0.038	0
DOCK4	0	1.02583	0.16	0.023	0
LRRC25	0	1.07638	0.148	0.012	0
FPR2	0	1.04675	0.151	0.017	0
SDS	0	1.64857	0.154	0.021	0
GLDN	0	3.13991	0.138	0.005	0
ADTRP	0	1.43693	0.144	0.011	0
FMN1	0	1.557	0.147	0.014	0
ZDHHC9	0	1.09491	0.152	0.02	0
GAPLINC	0	1.25663	0.141	0.009	0
FCGR2B	0	1.17136	0.159	0.028	0
VPS37C	0	1.11147	0.148	0.017	0
MEG3	0	2.21212	0.151	0.02	0
TTL	0	1.08321	0.145	0.014	0
CHPF	0	1.06469	0.156	0.027	0
AMIGO2	0	1.4563	0.138	0.01	0
RPP25	0	1.3498	0.139	0.011	0
FAM20A	0	1.17052	0.144	0.016	0
RBMS3	0	1.055	0.159	0.031	0
BACE1	0	1.37152	0.136	0.009	0
MPND	0	1.27598	0.138	0.011	0
ELN	0	1.82266	0.152	0.025	0
MTMR11	0	1.28486	0.141	0.014	0
PTGFRN	0	1.45169	0.139	0.013	0
PRAM1	0	1.53069	0.133	0.007	0
LTBP1	0	1.45319	0.15	0.024	0
FBN1	0	1.51493	0.15	0.024	0
NFIX	0	1.32682	0.145	0.019	0
ADCY3	0	1.06799	0.139	0.014	0
DNAJC13	0	1.16646	0.141	0.016	0
ITGB8	0	1.12564	0.14	0.016	0
TPBG	0	1.15005	0.147	0.023	0
EMILIN1	0	1.7628	0.144	0.02	0
MFSD13A	0	1.27959	0.134	0.011	0
KCNE3	0	1.40319	0.131	0.009	0
SIGLEC7	0	1.43952	0.127	0.006	0
ANOS1	0	1.86476	0.129	0.009	0
SLC39A13	0	1.05874	0.137	0.017	0
DSC2	0	1.43946	0.13	0.01	0
IRF5	0	1.26245	0.129	0.01	0
OAF	0	1.22199	0.139	0.02	0
HK3	0	1.71661	0.124	0.005	0
DOCK7	0	1.28773	0.13	0.012	0
RRP36	0	1.08829	0.132	0.014	0
CLDN23	0	1.65157	0.127	0.009	0
SDC3	0	1.21213	0.132	0.014	0
SPOCD1	0	2.50245	0.122	0.004	0
SPRY2	0	1.06937	0.133	0.017	0
SLC26A11	0	1.31159	0.13	0.014	0
DFNA5	0	1.66812	0.124	0.009	0
DNAJC5B	0	1.28589	0.125	0.01	0
SPIRE1	0	1.31869	0.127	0.012	0
SH3BP4	0	1.15229	0.131	0.017	0
STAC3	0	1.09421	0.123	0.009	0
SIGLEC9	0	1.4194	0.12	0.006	0
ARSB	0	1.19082	0.124	0.011	0
TMEM37	0	1.0213	0.125	0.012	0
DNASE2B	0	1.47338	0.121	0.008	0
ARL11	0	1.53381	0.119	0.006	0
PLXNA1	0	1.43462	0.123	0.011	0
WDFY3	0	1.32622	0.126	0.014	0
MACC1	0	1.2012	0.126	0.014	0
LSAMP	0	1.63542	0.12	0.008	0
DEFB1	0	1.49022	0.121	0.01	0
HCAR2	0	1.60007	0.12	0.01	0
WDR81	0	1.07033	0.122	0.013	0
KCNN4	0	1.5836	0.119	0.01	0
MRC2	0	1.49209	0.122	0.013	0
RAB7B	0	1.45696	0.116	0.008	0
ARHGEF10L	0	2.08374	0.114	0.006	0
PTPRO	0	1.95776	0.112	0.004	0
ABHD8	0	1.17322	0.116	0.009	0
TM4SF19	0	2.13212	0.114	0.007	0
LILRB1	0	1.06347	0.12	0.013	0
SOWAHC	0	1.27232	0.117	0.011	0
STAC	0	2.04372	0.11	0.004	0
SLC29A3	0	1.59873	0.112	0.006	0
MME	0	2.23944	0.109	0.005	0
RP5-839B4.8	0	1.39627	0.11	0.006	0
LILRA6	0	2.20231	0.109	0.006	0
RAB42	0	1.50606	0.105	0.005	0
ADORA2B	0	1.42364	0.107	0.007	0
CXCL5	0	2.63478	0.106	0.007	0
ATP6V0D2	0	1.5	0.104	0.005	0
MS4A14	0	2.33222	0.102	0.004	0
SCARB1	0	1.80574	0.105	0.007	0
COL8A2	0	2.6916	0.101	0.005	0
GAS2L3	0	1.84641	0.102	0.006	0
FTL	0	1.36783	1	0.975	0
OLFML2B	1.08647e-306	1.37542	0.121	0.014	8.39947e-303
GALNT12	5.22608e-306	1.91029	0.105	0.007	4.04028e-302
ABCG2	6.06969e-306	1.05553	0.118	0.012	4.69248e-302
CMKLR1	1.57039e-305	1.71212	0.107	0.008	1.21407e-301
LOXL1	2.71668e-304	1.72865	0.119	0.013	2.10026e-300
OLFML3	3.21896e-304	1.5166	0.129	0.018	2.48858e-300
ITIH5	3.23754e-304	1.73276	0.118	0.013	2.50295e-300
MXRA8	4.1955e-304	1.5659	0.132	0.02	3.24354e-300
P2RX7	1.85184e-301	1.41562	0.109	0.009	1.43165e-297
PKD2	2.40821e-301	1.02448	0.124	0.016	1.86179e-297
FBLN2	1.11803e-300	1.5824	0.143	0.025	8.64345e-297
COL8A1	5.72083e-300	1.89755	0.127	0.018	4.42277e-296
TMCC1	1.34619e-299	1.0861	0.121	0.015	1.04074e-295
COL6A3	1.65442e-299	1.80181	0.152	0.03	1.27903e-295
CDH11	2.016e-299	1.81965	0.124	0.016	1.55857e-295
TUSC1	9.33863e-299	1.2524	0.121	0.015	7.2197e-295
PSEN2	1.12584e-298	1.00174	0.116	0.012	8.70388e-295
QSER1	6.11788e-298	1.17224	0.121	0.015	4.72973e-294
FGF7	4.45811e-297	1.01815	0.139	0.023	3.44656e-293
ZFYVE26	4.57625e-295	1.50827	0.101	0.007	3.5379e-291
EGFR	6.317e-293	1.28787	0.121	0.016	4.88367e-289
EPB41L1	8.73192e-290	1.00092	0.113	0.012	6.75065e-286
LPAR1	5.25102e-289	1.44413	0.101	0.007	4.05956e-285
NLN	7.77005e-289	1.58333	0.103	0.008	6.00702e-285
RNF217	4.59528e-288	1.06799	0.118	0.015	3.55261e-284
ME3	2.88471e-285	1.00783	0.107	0.01	2.23017e-281
COL3A1	6.94259e-283	1.7888	0.202	0.062	5.36732e-279
KDELR3	1.81597e-282	1.08494	0.121	0.017	1.40393e-278
ABI3BP	1.67793e-281	1.26364	0.125	0.019	1.29721e-277
DOPEY2	3.23653e-281	1.22558	0.109	0.012	2.50216e-277
COL1A2	1.34228e-280	1.8557	0.213	0.071	1.03772e-276
CPT2	3.85438e-280	1.19945	0.1	0.008	2.97982e-276
PQLC2	1.86926e-279	1.27641	0.1	0.008	1.44513e-275
CARM1	2.17153e-279	1.09165	0.113	0.014	1.67881e-275
PCSK5	4.01645e-278	1.20268	0.113	0.014	3.10512e-274
TLCD2	8.78666e-278	1.0764	0.11	0.012	6.79297e-274
STEAP1	3.15449e-275	1.14248	0.109	0.012	2.43874e-271
LDLRAD3	8.61493e-275	1.12599	0.114	0.014	6.66021e-271
GAB2	9.01219e-273	1.09555	0.11	0.013	6.96732e-269
THBS3	1.63066e-272	1.31314	0.107	0.012	1.26067e-268
PDPN	3.73651e-270	1.12242	0.11	0.013	2.8887e-266
CLEC5A	3.36215e-269	1.16256	0.112	0.015	2.59928e-265
CERCAM	1.16019e-266	1.53586	0.114	0.016	8.96941e-263
LTBP2	8.83435e-266	1.44503	0.115	0.016	6.82984e-262
COL5A2	1.84479e-263	1.61945	0.115	0.017	1.4262e-259
EEPD1	3.51294e-263	1.07034	0.1	0.01	2.71585e-259
EXT1	4.45516e-263	1.22221	0.107	0.013	3.44428e-259
NAIP	7.46436e-263	1.00022	0.105	0.012	5.77069e-259
RCN3	4.54973e-261	1.26135	0.11	0.015	3.5174e-257
C7	1.15263e-257	1.1703	0.18	0.053	8.91099e-254
SLC41A2	8.55093e-254	1.03236	0.1	0.011	6.61072e-250
TMEM164	1.31444e-251	1.01822	0.101	0.012	1.01619e-247
GPC4	1.8445e-250	1.14437	0.106	0.014	1.42598e-246
APOD	7.92826e-249	1.09533	0.152	0.038	6.12934e-245
COL5A1	5.93937e-245	1.64381	0.103	0.014	4.59173e-241
COL14A1	2.13048e-244	1.37703	0.107	0.016	1.64707e-240
CHI3L1	6.56781e-238	1.65656	0.106	0.016	5.07757e-234
GPC3	1.25336e-236	1.05239	0.112	0.019	9.6897e-233
IGF1	3.00735e-236	1.10415	0.133	0.03	2.32498e-232
SHB	1.74199e-235	1.20862	0.101	0.014	1.34673e-231
MFAP4	2.86488e-235	1.15979	0.162	0.047	2.21484e-231
GLT8D2	2.3149e-233	1.12111	0.106	0.017	1.78965e-229
SPON1	6.24155e-232	1.22496	0.11	0.019	4.82534e-228
CCL13	3.50477e-227	1.12032	0.109	0.019	2.70954e-223
PRELP	3.64108e-224	1.36925	0.108	0.019	2.81492e-220
LUM	4.74923e-218	1.30481	0.224	0.092	3.67163e-214
ITGA2	2.2574e-216	1.11827	0.1	0.016	1.7452e-212
DCN	1.75319e-210	1.35062	0.257	0.117	1.35539e-206
ITGB4	2.555e-210	1.17211	0.103	0.018	1.97527e-206
LRRK2	8.26791e-199	1.21224	0.103	0.02	6.39192e-195
SFRP2	7.96112e-195	1.62959	0.122	0.031	6.15474e-191
ADH1B	2.97963e-175	1.16542	0.114	0.031	2.30355e-171
CTHRC1	1.10613e-173	1.05748	0.121	0.034	8.5515e-170
CMC1	0	1.28848	0.132	0.425	0
CD69	0	3.85093	0.267	0.056	0
CCL5	0	5.84406	0.217	0.048	0
CST7	0	4.50557	0.197	0.046	0
CD2	0	5.87553	0.176	0.025	0
CD3D	0	5.82802	0.176	0.028	0
CD7	0	5.82116	0.165	0.021	0
TRAC	0	5.4662	0.158	0.021	0
TRBC2	0	6.15374	0.142	0.011	0
TRBC1	0	6.56135	0.125	0.008	0
CD3E	0	6.2636	0.123	0.007	0
GZMA	0	6.30848	0.118	0.008	0
GPR171	0	5.94966	0.109	0.008	0
KLRB1	0	6.40625	0.106	0.008	0
RHOH	4.64852e-260	3.39725	0.229	0.104	3.59377e-256
SYAP1	3.58739e-249	1.03108	0.211	0.484	2.77341e-245
MRPL1	2.42319e-240	1.07793	0.087	0.247	1.87336e-236
GZMB	1.74941e-238	6.60184	0.127	0.03	1.35247e-234
CCL3	4.07886e-232	1.25183	0.1	0.258	3.15337e-228
MALAT1	2.32205e-231	1.03317	0.84	0.998	1.79517e-227
NKG7	2.08435e-228	5.78045	0.142	0.042	1.61141e-224
NR3C1	8.99318e-213	1.28733	0.171	0.393	6.95263e-209
SYTL3	1.97017e-212	3.80555	0.208	0.1	1.52314e-208
NAP1L4	6.9644e-207	1.09992	0.119	0.291	5.38418e-203
JMJD6	5.25159e-205	1.00771	0.109	0.271	4.06e-201
PPP1R2	7.38096e-202	1.10974	0.253	0.544	5.70622e-198
PIP4K2A	4.75622e-200	1.03446	0.101	0.255	3.67703e-196
FNBP1	3.26148e-199	1.04376	0.153	0.351	2.52145e-195
CHST12	2.12551e-187	1.12306	0.109	0.264	1.64324e-183
VWA5A	5.19908e-179	1.5632	0.07	0.192	4.01941e-175
FAM177A1	9.64724e-179	1.07699	0.286	0.594	7.45828e-175
CRTAM	1.29517e-173	1.56124	0.045	0.143	1.0013e-169
CCND3	3.23065e-173	1.03128	0.199	0.421	2.49761e-169
LEO1	2.39041e-171	1.37746	0.049	0.15	1.84803e-167
DUSP10	3.61776e-170	1.10858	0.092	0.227	2.79689e-166
RSBN1	2.18735e-160	1.04832	0.094	0.225	1.69104e-156
CCNH	1.64345e-149	1.24694	0.188	0.389	1.27055e-145
GPBP1	4.2721e-147	1.03652	0.26	0.521	3.30276e-143
FAM129A	3.47483e-146	1.19362	0.115	0.255	2.68639e-142
SVIP	1.4872e-143	1.05722	0.135	0.286	1.14975e-139
IL10RA	9.39605e-143	1.10078	0.08	0.193	7.26409e-139
TPD52	8.68012e-141	1.00682	0.064	0.164	6.7106e-137
2025-09-06	3.93364e-138	1.11231	0.1	0.225	3.0411e-134
BTN3A2	1.35759e-137	1.21576	0.088	0.205	1.04955e-133
HMGB2	4.09847e-133	1.08713	0.288	0.556	3.16853e-129
CXCR4	1.09177e-130	2.99279	0.416	0.423	8.4405e-127
PHF1	4.86248e-129	1.07235	0.088	0.2	3.75918e-125
PIK3R1	2.69371e-128	1.23267	0.152	0.309	2.0825e-124
SLC4A7	2.99181e-127	1.07048	0.069	0.168	2.31297e-123
PDCD4	1.33072e-124	1.24124	0.168	0.334	1.02878e-120
RCAN3	2.73173e-124	1.11332	0.06	0.151	2.1119e-120
ISG20	1.46417e-123	2.57048	0.288	0.223	1.13195e-119
FMNL1	2.55659e-122	1.17663	0.086	0.194	1.9765e-118
BTG1	1.27768e-119	1.5797	0.687	0.952	9.87778e-116
BATF	2.37707e-119	3.82323	0.188	0.114	1.83771e-115
IDI1	4.71918e-117	1.30384	0.173	0.34	3.6484e-113
LTB	5.14967e-116	4.00375	0.11	0.045	3.98121e-112
TNFAIP8	2.64547e-115	1.25859	0.102	0.217	2.04521e-111
IGHA1	1.67222e-114	3.62579	0.06	0.145	1.2928e-110
RASA2	1.28984e-113	1.12858	0.057	0.141	9.97179e-110
RALGAPA1	8.81364e-112	1.08336	0.074	0.168	6.81383e-108
PTPN7	1.16757e-111	3.5936	0.107	0.044	9.02647e-108
SRGN	4.04995e-111	1.0506	0.669	0.799	3.13102e-107
ATF7IP	5.33837e-111	1.13285	0.057	0.139	4.12709e-107
ARHGEF1	7.68498e-111	1.26735	0.089	0.192	5.94126e-107
CTD-3252C9.4	2.44758e-110	1.13718	0.147	0.287	1.89222e-106
EVI2A	7.4497e-109	1.08727	0.156	0.302	5.75937e-105
ACAP1	1.37966e-108	3.59177	0.134	0.067	1.06662e-104
TBCC	6.96013e-102	1.42493	0.069	0.156	5.38088e-98
CBLB	3.55838e-101	1.28974	0.097	0.2	2.75098e-97
GABPB1	4.44609e-101	1.40293	0.164	0.314	3.43727e-97
PTGER4	2.18671e-100	1.49052	0.157	0.303	1.69055e-96
RGS1	3.34071e-100	2.39524	0.398	0.399	2.5827e-96
CYSLTR1	1.89089e-99	1.01932	0.038	0.102	1.46185e-95
LINC00869	3.74286e-99	1.10833	0.043	0.11	2.89361e-95
ORMDL3	3.98099e-98	1.07057	0.041	0.107	3.0777e-94
NFKBID	5.63035e-96	1.13685	0.071	0.156	4.35282e-92
LPIN1	3.11019e-90	1.20594	0.078	0.164	2.40449e-86
DEF6	1.96351e-88	1.25104	0.039	0.101	1.51799e-84
SLA	1.7658e-87	1.19292	0.216	0.396	1.36514e-83
BIRC3	1.76025e-85	2.17552	0.363	0.35	1.36085e-81
SMYD3	3.36493e-85	1.32538	0.057	0.128	2.60143e-81
CLEC2D	1.30813e-83	3.76335	0.11	0.055	1.01132e-79
ID2	1.78643e-83	1.31048	0.387	0.697	1.38109e-79
IL32	3.39752e-83	1.56502	0.315	0.267	2.62662e-79
ABHD17B	5.49076e-83	1.01358	0.041	0.1	4.24491e-79
OFD1	2.31714e-82	1.34376	0.109	0.209	1.79138e-78
PPP2R5C	1.6068e-80	1.68072	0.222	0.406	1.24222e-76
CASP8	7.59068e-80	1.56977	0.07	0.146	5.86835e-76
BCL2L11	1.04849e-78	1.12346	0.054	0.119	8.10591e-75
C21orf91	2.55258e-78	1.03009	0.042	0.101	1.9734e-74
TUBA4A	3.05067e-77	3.40225	0.165	0.11	2.35847e-73
PBXIP1	1.74857e-76	1.19608	0.087	0.17	1.35182e-72
LEPROTL1	3.13898e-74	1.63012	0.278	0.507	2.42675e-70
SRSF7	9.57334e-72	1.03042	0.365	0.658	7.40115e-68
CAPS	3.57746e-70	1.06043	0.076	0.146	2.76574e-66
C1orf56	6.84826e-70	1.48276	0.135	0.241	5.29439e-66
KMT2E	1.97873e-69	1.08813	0.32	0.57	1.52976e-65
PRKCH	1.39323e-68	1.30725	0.114	0.208	1.07711e-64
PRKX	3.72429e-66	1.37025	0.07	0.138	2.87925e-62
PIM2	4.48126e-65	3.43254	0.115	0.067	3.46446e-61
RAC2	5.46327e-63	1.09199	0.191	0.327	4.22365e-59
TNFRSF1B	5.80065e-62	1.13859	0.126	0.222	4.48448e-58
SFXN1	2.09866e-61	1.39471	0.048	0.102	1.62248e-57
GNG2	6.75457e-61	3.36193	0.1	0.056	5.22196e-57
BIN2	3.99146e-59	1.77885	0.102	0.184	3.0858e-55
APOBEC3G	1.47215e-58	1.79402	0.079	0.148	1.13812e-54
FYN	1.30421e-57	2.79959	0.19	0.148	1.00829e-53
KIAA1551	2.70806e-57	1.72834	0.103	0.184	2.0936e-53
PDE4D	6.99909e-56	1.2397	0.073	0.137	5.41099e-52
PDE4B	1.5738e-55	1.08897	0.122	0.209	1.2167e-51
SYTL1	4.82859e-51	1.13827	0.066	0.122	3.73298e-47
TCF7	9.80076e-51	1.18449	0.063	0.118	7.57697e-47
CD48	1.05111e-48	2.1078	0.252	0.231	8.12609e-45
STK17A	2.8282e-47	1.62227	0.178	0.295	2.18648e-43
VPS37B	6.79773e-47	1.51349	0.146	0.242	5.25533e-43
CCL3L3	7.61047e-47	1.00817	0.061	0.112	5.88365e-43
CDC42SE2	2.18376e-46	1.65199	0.18	0.299	1.68827e-42
PLAC8	6.69914e-46	1.05537	0.109	0.179	5.1791e-42
TSC22D3	3.92202e-45	1.6657	0.579	0.833	3.03212e-41
SC5D	2.30089e-43	1.94814	0.079	0.137	1.77882e-39
FAM118A	7.14416e-43	1.0493	0.06	0.108	5.52315e-39
ANKRD44	1.39297e-42	1.61113	0.081	0.14	1.0769e-38
HMHA1	1.54592e-41	1.3554	0.055	0.102	1.19515e-37
ELF1	7.78081e-41	1.30514	0.341	0.588	6.01534e-37
CCL4	1.14248e-39	4.14667	0.226	0.203	8.8325e-36
DUSP2	4.67037e-38	2.85495	0.256	0.247	3.61067e-34
STK4	1.60642e-36	2.84472	0.281	0.293	1.24193e-32
ARAP2	1.83071e-36	1.59559	0.063	0.109	1.41532e-32
RUNX3	5.57511e-36	3.11144	0.103	0.07	4.31012e-32
STK17B	1.70301e-33	1.62725	0.222	0.354	1.3166e-29
AIM1	2.58275e-31	2.0422	0.147	0.23	1.99672e-27
AC016831.7	3.36549e-30	2.89717	0.122	0.093	2.60186e-26
EMB	1.95582e-28	1.58335	0.104	0.162	1.51205e-24
FKBP11	2.07375e-28	1.4018	0.153	0.232	1.60322e-24
TMEM2	1.01105e-26	1.22672	0.135	0.203	7.81644e-23
SMCHD1	2.43307e-26	1.76585	0.171	0.26	1.88101e-22
CORO1A	6.15664e-26	2.07276	0.227	0.219	4.7597e-22
IGKC	7.96016e-26	3.87335	0.172	0.259	6.154e-22
RP11-138A9.1	1.3683e-25	1.8364	0.207	0.317	1.05783e-21
ICAM3	2.94922e-25	2.51329	0.141	0.116	2.28004e-21
LTC4S	5.44312e-25	1.61382	0.088	0.134	4.20808e-21
RNF19A	2.21244e-24	1.99862	0.157	0.238	1.71044e-20
SYNE2	2.43038e-24	1.04717	0.153	0.222	1.87893e-20
PIK3IP1	2.39951e-23	1.78742	0.152	0.229	1.85506e-19
LINC-PINT	3.09968e-23	1.72113	0.102	0.154	2.39636e-19
PDE3B	4.03635e-23	1.84783	0.068	0.107	3.12051e-19
ARHGAP15	9.61169e-21	1.7796	0.096	0.143	7.4308e-17
ETS1	1.62215e-20	2.16757	0.134	0.113	1.25409e-16
C12orf75	9.76602e-20	1.31011	0.096	0.138	7.55011e-16
IGLC2	4.36539e-19	3.52558	0.073	0.109	3.37488e-15
SERPINB9	4.90402e-18	1.44598	0.118	0.169	3.7913e-14
DDIT4	2.06822e-16	1.56126	0.402	0.497	1.59894e-12
RP11-138A9.2	2.64171e-16	2.7742	0.163	0.152	2.0423e-12
SOCS1	1.39325e-15	2.68561	0.217	0.224	1.07712e-11
IKZF1	3.43626e-15	2.07988	0.09	0.129	2.65657e-11
RASSF5	4.24647e-13	1.97688	0.11	0.153	3.28295e-09
HPGDS	7.83483e-12	2.65798	0.076	0.105	6.0571e-08
ITM2A	1.03805e-11	1.2845	0.161	0.147	8.02516e-08
ZFP36L2	1.26392e-11	1.73072	0.547	0.823	9.77136e-08
PRDM1	3.07447e-11	2.50049	0.167	0.163	2.37687e-07
GPR65	6.12089e-10	2.20234	0.128	0.173	4.73206e-06
TNFAIP3	6.66995e-08	1.06712	0.357	0.51	0.000515654
DUSP4	3.35162e-07	1.83501	0.162	0.213	0.00259114
SAMSN1	2.44999e-06	1.14029	0.292	0.405	0.0189408
CREM	3.15013e-06	1.89966	0.403	0.554	0.0243537
PARP8	5.56904e-06	2.52536	0.091	0.117	0.0430543
