# Supplementary material for: SCPEP1+ basal cells are associated with the remodeling of oxidative stress signaling networks in idiopathic pulmonary fibrosis
Source: Front Immunol. 2025 Dec 8;16:1676086. doi: 10.3389/fimmu.2025.1676086 (PMC12719287; doi:10.3389/fimmu.2025.1676086)
Supplement: Supplementary file 7 [file Table3.xlsx]

## Sheet: Sheet1
Table S3:The primer sequences used for all target genes.
primer	Sequence(5’-3’)
mouse Scpepl-F	TGTGACTGTCCGAAAGGATGCC
mouse Scpep1-R	CCAAATCCAGTCCTAGAACCACC
mouse Gapdh-F	GGAGAAACCTGCCAAGTATGA
mouse Gapdh-R	TCCTCAGTGTAGCCCAAGA
